# Supplementary material for: Ocean Acidification Alleviates Dwarf Eelgrass (Zostera noltii) Lipid Landscape Remodeling under Warming Stress
Source: Biology (Basel). 2022 May 20;11(5):780. doi: 10.3390/biology11050780 (PMC9138486; doi:10.3390/biology11050780)
Supplement: Supplementary file 1 [file biology-11-00780-s001.zip]

Archive with 1 entries (1 files):
- biology-1687834-supplementary.pdf
